# Supplementary material for: A Miniaturized Electrostatic Precipitator Respirator Effectively Removes Ambient SARS-CoV-2 Bioaerosols
Source: Viruses. 2022 Apr 6;14(4):765. doi: 10.3390/v14040765 (PMC9025737; doi:10.3390/v14040765)
Supplement: Supplementary file 1 [file viruses-14-00765-s001.zip]

Archive with 1 entries (1 files):
- viruses-1591691-supplementary.pdf
